# Supplementary material for: catena-Poly[[bis­(1H-imidazole-κN3)copper(II)]-μ-benzene-1,4-dicarboxyl­ato-κ2 O 1:O 4]
Source: Acta Crystallogr Sect E Struct Rep Online. 2011 Jul 2;67(Pt 8):m1014. doi: 10.1107/S1600536811024822 (PMC3212110; doi:10.1107/S1600536811024822)
Supplement: Supplementary file 2 [file e-67-m1014-Isup2.hkl]

# 
# h,k,l, Fc-squared, Fo-squared, sigma(Fo-squared) and status flag 
# 
data_I
_shelx_title ' a in C2/c' 
_shelx_refln_list_code          4 
_shelx_F_calc_maximum      299.99 
_exptl_crystal_F_000       740.00 
_reflns_d_resolution_high  0.7701 
 
loop_ 
 _symmetry_equiv_pos_as_xyz 
 'x, y, z' 
 '-x, y, -z+1/2' 
 'x+1/2, y+1/2, z' 
 '-x+1/2, y+1/2, -z+1/2' 
 '-x, -y, -z' 
 'x, -y, z-1/2' 
 '-x+1/2, -y+1/2, -z' 
 'x+1/2, -y+1/2, z-1/2' 
 
_cell_length_a    21.4347 
_cell_length_b     5.2740 
_cell_length_c    14.1642 
_cell_angle_alpha  90.000 
_cell_angle_beta  116.650 
_cell_angle_gamma  90.000 
 
_shelx_F_squared_multiplier     1.000 
 
loop_ 
 _refln_index_h 
 _refln_index_k 
 _refln_index_l 
 _refln_F_squared_calc 
 _refln_F_squared_meas 
 _refln_F_squared_sigma 
 _refln_observed_status 
   4   0   0       24.29       30.52      2.17 o 
   6   0   0      384.10      505.89     11.97 o 
   8   0   0     1460.39     1102.95     27.35 o 
  10   0   0    16306.15    15695.20    384.21 o 
  12   0   0     4738.79     4463.08    130.06 o 
  14   0   0     5619.60     4977.76    386.98 o 
  16   0   0     1289.01     1065.65     93.70 o 
  18   0   0      636.84      641.03     44.07 o 
  20   0   0      390.58      428.46     38.31 o 
  22   0   0     2280.76     2409.78    145.17 o 
  24   0   0     1055.75      975.16    137.51 o 
   1   1   0    10523.39    11099.62    182.16 o 
   3   1   0     3663.44     3605.66    114.86 o 
   5   1   0     1614.54     1435.74     32.89 o 
   7   1   0     1509.69     1306.19     39.05 o 
   9   1   0    13440.52    13744.84    253.56 o 
  11   1   0    10436.23    10338.84    210.76 o 
  13   1   0     4977.12     4943.39    132.54 o 
  15   1   0     1006.06     1100.33     39.77 o 
  17   1   0     4386.88     4401.89    118.52 o 
  19   1   0     1068.37      957.37     45.12 o 
  21   1   0     1367.69     1376.65     81.95 o 
  23   1   0     1024.09     1007.37     61.51 o 
   0   2   0    17448.74    18632.40    491.30 o 
   2   2   0     4974.21     4753.80     74.82 o 
   4   2   0     9619.57     9644.22    161.19 o 
   6   2   0     5959.59     5981.25     91.73 o 
   8   2   0    10145.06     9978.03    254.26 o 
  10   2   0     6417.85     6434.13    137.26 o 
  12   2   0     4126.08     4518.28    107.05 o 
  14   2   0     2832.51     2928.74     92.07 o 
  16   2   0      363.23      363.33     21.18 o 
  18   2   0     1100.84     1270.38     48.59 o 
  20   2   0      465.36      458.17     25.44 o 
  22   2   0      464.66      458.53     59.88 o 
   1   3   0      301.52      265.37      9.91 o 
   3   3   0     4896.65     4951.58    104.82 o 
   5   3   0     8833.82     8911.43    164.45 o 
   7   3   0     4498.70     4420.19     98.00 o 
   9   3   0     6387.46     6563.71    126.99 o 
  11   3   0       52.54       68.46      8.41 o 
  13   3   0     1672.56     1613.46     50.37 o 
  15   3   0     1784.89     1753.78     58.17 o 
  17   3   0     2588.81     2469.29     85.07 o 
  19   3   0     2753.66     2770.38    267.62 o 
  21   3   0       87.27       83.02     31.74 o 
   0   4   0     1594.63     1653.31     76.41 o 
   2   4   0     3510.95     3786.85     86.01 o 
   4   4   0     3312.95     3187.44     73.17 o 
   6   4   0     3212.72     3338.74     85.61 o 
   8   4   0     4820.36     4999.62    125.10 o 
  10   4   0       52.85       56.05      6.92 o 
  12   4   0       90.81      143.85     17.79 o 
  14   4   0      702.06      770.62     41.75 o 
  16   4   0     2056.00     2248.51    100.67 o 
  18   4   0     2284.12     2462.42    115.71 o 
  20   4   0      321.13      262.89     33.66 o 
   1   5   0     1410.93     1495.63     45.61 o 
   3   5   0      903.26      872.76     30.49 o 
   5   5   0     2133.71     2198.09     88.27 o 
   7   5   0      924.54      936.68     38.97 o 
   9   5   0     1135.23     1275.27     59.00 o 
  11   5   0      276.25      270.16     25.52 o 
  13   5   0      619.68      721.63     45.71 o 
  15   5   0      614.55      597.90     44.78 o 
  17   5   0      577.65      524.67     54.43 o 
   0   6   0      244.77      258.36     35.74 o 
   2   6   0      128.04      140.40     17.16 o 
   4   6   0      894.62      859.77     44.24 o 
   6   6   0      736.29      741.79     47.47 o 
   8   6   0      368.08      424.71     37.53 o 
  10   6   0      919.59      820.05     54.77 o 
 -25   1   1       61.70       74.00     19.64 o 
 -23   1   1       23.93       25.37     21.10 o 
 -21   1   1       73.95       76.20     14.72 o 
 -19   1   1        3.67       26.84      7.88 o 
 -17   1   1      538.96      503.97     20.90 o 
 -15   1   1      413.83      409.41     20.40 o 
 -13   1   1       70.13       82.34      8.87 o 
 -11   1   1      975.45     1114.67     26.93 o 
  -9   1   1     3742.03     4073.58     75.57 o 
  -7   1   1     1672.57     1920.08     52.53 o 
  -5   1   1      165.85      183.55      5.88 o 
  -3   1   1     4492.82     4716.32     77.77 o 
  -1   1   1     7279.51     7280.50    133.16 o 
   1   1   1      269.31      326.33      9.08 o 
   3   1   1     1044.24     1237.63     29.78 o 
   5   1   1      992.16      986.69     43.25 o 
   7   1   1     2316.50     2585.53     47.59 o 
   9   1   1     1180.88     1422.94     25.83 o 
  11   1   1     2806.94     3133.64     70.17 o 
  13   1   1     1253.69     1178.47     33.45 o 
  15   1   1        2.45       -1.46      6.69 o 
  17   1   1      201.04      155.37     14.03 o 
  19   1   1       27.74       38.25     12.25 o 
  21   1   1       52.42       89.30     15.82 o 
  23   1   1        0.73       25.73     19.12 o 
 -24   2   1        4.47       -8.80     23.98 o 
 -22   2   1       10.75        8.56     13.60 o 
 -20   2   1      293.72      264.86     20.31 o 
 -18   2   1      696.79      631.40     29.15 o 
 -16   2   1       74.14       78.30     10.23 o 
 -14   2   1       16.19       18.76      7.49 o 
 -12   2   1      243.14      242.77     15.47 o 
 -10   2   1        2.71       11.54      8.36 o 
  -8   2   1       31.05       34.75      4.00 o 
  -6   2   1      453.74      479.49     16.01 o 
  -4   2   1      276.45      285.92     10.81 o 
  -2   2   1       68.40       70.09      5.09 o 
   0   2   1      110.69      147.21     15.81 o 
   2   2   1     1696.63     1868.01     34.17 o 
   4   2   1        1.90        1.10      5.05 o 
   6   2   1       15.33        9.29      2.74 o 
   8   2   1      199.61      228.97      7.30 o 
  10   2   1      167.33      177.67      9.64 o 
  12   2   1      418.33      402.84     16.65 o 
  14   2   1        8.76       19.64      7.81 o 
  16   2   1      609.62      615.20     26.62 o 
  18   2   1        0.09        9.06     11.17 o 
  20   2   1      146.16      126.97     18.29 o 
  22   2   1       32.47       69.09     30.19 o 
 -23   3   1       39.86       59.19     23.62 o 
 -21   3   1       38.57       55.14     27.77 o 
 -19   3   1       63.49       57.99     13.29 o 
 -17   3   1      351.21      375.13     21.42 o 
 -15   3   1      887.46      900.20     34.47 o 
 -13   3   1      787.75      786.97     29.48 o 
 -11   3   1        3.57       32.85      8.55 o 
  -9   3   1       21.16       22.03      6.51 o 
  -7   3   1      692.14      725.91     19.55 o 
  -5   3   1     1422.99     1595.43     33.98 o 
  -3   3   1        5.31        6.71      4.92 o 
  -1   3   1      113.43      172.91      9.20 o 
   1   3   1     4639.20     5057.67     91.54 o 
   3   3   1       73.65       79.81      7.38 o 
   5   3   1      992.16     1042.38     23.64 o 
   7   3   1     2064.33     2270.16     46.91 o 
   9   3   1      184.44      174.36      8.54 o 
  11   3   1      471.96      513.49     20.12 o 
  13   3   1      196.24      169.77     17.51 o 
  15   3   1       20.39       49.19     13.86 o 
  17   3   1       42.94       50.20     17.91 o 
  19   3   1       21.65       52.91     16.60 o 
  21   3   1        4.41       18.95     19.77 o 
 -20   4   1       87.67      100.72     22.88 o 
 -18   4   1        0.30       12.56     15.91 o 
 -16   4   1      289.36      319.52     36.67 o 
 -14   4   1       19.15       19.88      9.21 o 
 -12   4   1       37.91       26.73      8.88 o 
 -10   4   1     1913.46     1905.30     65.90 o 
  -8   4   1       57.65       65.89      7.73 o 
  -6   4   1      667.12      679.75     22.27 o 
  -4   4   1       14.78       20.28      6.00 o 
  -2   4   1       17.63       12.48      7.35 o 
   0   4   1       18.10       34.06      9.80 o 
   2   4   1        4.47        8.69      7.78 o 
   4   4   1        2.28        7.01      5.14 o 
   6   4   1      179.51      167.15     11.35 o 
   8   4   1        8.43       20.72      7.49 o 
  10   4   1      265.68      303.51     23.77 o 
  12   4   1      123.96      138.99     23.73 o 
  14   4   1       16.94       41.69     16.33 o 
  16   4   1      215.69      225.48     32.46 o 
  18   4   1      193.10      206.54     35.67 o 
 -17   5   1      162.53      179.23     26.63 o 
 -15   5   1        4.61       14.91     20.80 o 
 -13   5   1       81.81      100.29     17.50 o 
 -11   5   1      260.28      228.78     23.47 o 
  -9   5   1      181.73      168.60     19.27 o 
  -7   5   1      296.13      263.46     15.69 o 
  -5   5   1       88.43       94.86     10.57 o 
  -3   5   1      177.16      154.08     14.00 o 
  -1   5   1       70.28       87.52      9.78 o 
   1   5   1      686.96      698.12     26.35 o 
   3   5   1       24.76       48.55      8.04 o 
   5   5   1       72.35       95.13     12.74 o 
   7   5   1      836.29      864.21     36.78 o 
   9   5   1        3.11       16.07     24.49 o 
  11   5   1      283.95      301.78     29.28 o 
  13   5   1       27.18       32.86     17.22 o 
  15   5   1        4.33        9.57     15.09 o 
 -12   6   1        1.58       44.31     33.36 o 
 -10   6   1      370.05      262.17     33.34 o 
  -8   6   1      134.19      149.48     23.58 o 
  -6   6   1       63.34       59.29     14.58 o 
  -4   6   1       71.54       52.81     14.12 o 
  -2   6   1       46.30       51.89     14.53 o 
   0   6   1       15.13       20.50     15.25 o 
   2   6   1       35.26       20.71     15.37 o 
   4   6   1        1.07       -5.73     13.59 o 
   6   6   1      200.27      176.57     20.95 o 
   8   6   1       83.30       73.22     19.20 o 
  10   6   1       53.52       82.74     20.95 o 
 -26   0   2     1198.20     1167.17    142.75 o 
 -24   0   2      990.60      944.43     76.38 o 
 -22   0   2     1852.78     1917.57    112.76 o 
 -20   0   2     2478.58     2416.23    125.61 o 
 -18   0   2     3128.04     3231.02    178.94 o 
 -16   0   2     1756.70     1603.54    133.54 o 
 -14   0   2       59.09       43.58      5.84 o 
 -12   0   2     4220.17     4158.80     94.36 o 
 -10   0   2    35399.11    38611.00    789.49 o 
  -8   0   2    16455.85    16634.03    345.04 o 
  -6   0   2     9654.51     9173.29    144.13 o 
  -4   0   2    43584.89    36785.24    837.98 o 
   2   0   2      326.81      251.20     71.94 o 
   4   0   2     9726.37     9401.97    276.27 o 
   6   0   2      339.07      263.00     12.51 o 
   8   0   2      384.49      561.19     17.76 o 
  10   0   2    11203.16    11016.75    283.20 o 
  12   0   2     5641.33     5526.18    150.61 o 
  14   0   2     4454.81     4189.16    126.03 o 
  16   0   2     1076.96     1134.26     62.00 o 
  18   0   2     2355.04     2453.32    127.68 o 
  20   0   2      471.53      547.50     48.72 o 
  22   0   2      924.29      853.98     69.28 o 
 -25   1   2      894.15      919.16     55.95 o 
 -23   1   2     1582.99     1575.75     73.67 o 
 -21   1   2     3291.89     3354.19    123.42 o 
 -19   1   2      391.12      445.91     21.05 o 
 -17   1   2     2761.96     2771.96     76.55 o 
 -15   1   2      780.13      782.21     30.28 o 
 -13   1   2     6040.41     6221.54    156.42 o 
 -11   1   2     5957.22     5978.50    157.25 o 
  -9   1   2    14917.57    14576.29    257.07 o 
  -7   1   2     5916.33     5918.09     70.16 o 
  -5   1   2     1003.95     1060.26     16.55 o 
  -3   1   2      114.20       82.69      3.74 o 
  -1   1   2    21215.79    19370.04    294.68 o 
   1   1   2    89994.38    86741.48   1187.48 o 
   3   1   2     7131.87     6689.87    116.54 o 
   5   1   2     4691.80     4614.50     62.95 o 
   7   1   2     2241.06     2112.60     77.40 o 
   9   1   2     4806.42     4750.47     90.51 o 
  11   1   2     7754.75     7681.93    139.38 o 
  13   1   2     5078.20     4874.92    118.06 o 
  15   1   2     2295.02     2219.85     73.94 o 
  17   1   2     1231.68     1257.19     52.02 o 
  19   1   2      341.57      365.72     25.00 o 
  21   1   2      639.45      634.21     39.57 o 
  23   1   2      447.33      428.29     43.05 o 
 -24   2   2      389.63      422.04     34.42 o 
 -22   2   2      440.43      477.66     33.96 o 
 -20   2   2      352.58      388.18     23.91 o 
 -18   2   2     3133.18     3290.23     97.28 o 
 -16   2   2     4649.48     4987.58    176.70 o 
 -14   2   2     4494.50     4491.28    113.32 o 
 -12   2   2     4091.39     4181.49    116.22 o 
 -10   2   2     4030.34     3925.59     85.05 o 
  -8   2   2    17885.92    18427.84    368.58 o 
  -6   2   2     6111.24     5626.70     95.34 o 
  -4   2   2     6385.40     6096.94     90.94 o 
  -2   2   2      244.07      194.16      6.57 o 
   0   2   2     5053.03     4651.74     89.12 o 
   2   2   2    10249.24    10293.42    146.84 o 
   4   2   2    10091.11    10254.49    178.53 o 
   6   2   2     4785.16     4769.16     75.91 o 
   8   2   2     6462.84     6723.34    114.09 o 
  10   2   2     5371.22     4958.01    204.93 o 
  12   2   2      109.77      131.21     11.49 o 
  14   2   2      375.85      412.60     21.19 o 
  16   2   2      855.41      866.46     34.08 o 
  18   2   2     3261.86     3174.41    103.40 o 
  20   2   2      812.51      814.25     57.81 o 
  22   2   2      297.91      320.76     39.07 o 
 -23   3   2      376.30      341.22     38.36 o 
 -21   3   2      320.86      309.94     36.93 o 
 -19   3   2     1641.03     1760.53    109.14 o 
 -17   3   2     2204.26     2260.34     86.64 o 
 -15   3   2     2417.86     2390.47     73.44 o 
 -13   3   2     2460.91     2450.67     69.80 o 
 -11   3   2      124.21      101.00      7.53 o 
  -9   3   2     3899.23     4140.50    105.53 o 
  -7   3   2     5659.77     5860.20    141.17 o 
  -5   3   2     5276.00     5037.31    204.13 o 
  -3   3   2     3776.80     3920.12     93.37 o 
  -1   3   2     3392.80     3539.55     79.25 o 
   1   3   2     3556.79     3223.50     58.36 o 
   3   3   2     3430.92     3450.30    119.90 o 
   5   3   2     5806.34     5665.38    133.00 o 
   7   3   2     3972.59     3685.43    133.25 o 
   9   3   2     7653.91     7435.45    257.92 o 
  11   3   2      170.06      164.78     16.80 o 
  13   3   2     1226.16     1319.13     55.53 o 
  15   3   2     1058.79     1167.73     55.20 o 
  17   3   2      831.75      835.37     48.13 o 
  19   3   2     1953.55     2099.27    101.29 o 
 -20   4   2      316.20      314.11     40.45 o 
 -18   4   2     2131.56     2307.63    108.60 o 
 -16   4   2     1053.24     1043.83     44.53 o 
 -14   4   2      648.89      639.48     28.25 o 
 -12   4   2     1337.10     1332.57     60.67 o 
 -10   4   2       92.17       80.48      8.74 o 
  -8   4   2     4038.41     4086.27     96.65 o 
  -6   4   2     2620.78     2754.15     66.15 o 
  -4   4   2     8167.20     8645.73    207.76 o 
  -2   4   2     5699.50     6162.04    152.82 o 
   0   4   2      401.32      375.47     14.26 o 
   2   4   2      968.89      932.67     25.95 o 
   4   4   2     1270.71     1327.22     63.58 o 
   6   4   2     2279.10     2328.54     67.08 o 
   8   4   2     2056.88     2074.88     83.35 o 
  10   4   2      700.99      749.34     38.76 o 
  12   4   2      919.96      951.17     48.84 o 
  14   4   2     1158.36     1203.45     62.26 o 
  16   4   2      660.80      684.05     45.30 o 
  18   4   2     1002.47      941.65     60.50 o 
 -17   5   2      848.62      863.12     65.89 o 
 -15   5   2      936.71      975.33     55.87 o 
 -13   5   2      712.26      699.38     41.99 o 
 -11   5   2      598.09      561.45     35.21 o 
  -9   5   2      834.77      833.15     31.95 o 
  -7   5   2      863.01      960.19     34.21 o 
  -5   5   2     2653.89     2999.34     84.24 o 
  -3   5   2     1796.50     1897.32     57.39 o 
  -1   5   2     1294.39     1352.05     62.40 o 
   1   5   2      693.94      659.74     24.93 o 
   3   5   2      388.28      451.76     25.12 o 
   5   5   2     1455.06     1455.21     54.11 o 
   7   5   2      644.88      658.27     31.35 o 
   9   5   2     1572.75     1734.61     78.37 o 
  11   5   2      477.83      464.84     39.98 o 
  13   5   2      455.54      434.04     37.10 o 
  15   5   2      248.90      217.39     29.38 o 
 -12   6   2      807.04      819.80     88.16 o 
 -10   6   2      419.47      366.15     38.17 o 
  -8   6   2      172.56      195.02     29.45 o 
  -6   6   2      252.80      217.58     23.09 o 
  -4   6   2      209.38      221.69     21.82 o 
  -2   6   2      231.06      203.15     19.54 o 
   0   6   2     1863.53     1840.97     75.82 o 
   2   6   2      877.97      960.57     58.81 o 
   4   6   2      492.84      529.30     33.62 o 
   6   6   2      578.48      606.87     44.09 o 
   8   6   2      433.77      389.71     35.55 o 
  10   6   2      619.84      518.55    101.78 o 
 -25   1   3        3.09       15.83     17.67 o 
 -23   1   3       96.54       79.99     17.08 o 
 -21   1   3      173.50      215.65     19.96 o 
 -19   1   3        0.75       24.77      8.09 o 
 -17   1   3     1430.06     1380.76     42.02 o 
 -15   1   3        6.26        8.24      9.23 o 
 -13   1   3      315.98      343.73     23.91 o 
 -11   1   3       31.90       33.16      4.93 o 
  -9   1   3     5389.04     6169.08     83.97 o 
  -7   1   3      278.12      284.51     10.87 o 
  -5   1   3      638.33      797.28     22.06 o 
  -3   1   3    13676.20    13984.14    221.28 o 
  -1   1   3    14619.90    15387.10    176.68 o 
   1   1   3     7562.80     7965.82    136.07 o 
   3   1   3      819.85      895.52     13.85 o 
   5   1   3        3.07       24.36      3.19 o 
   7   1   3        4.61        9.58      4.19 o 
   9   1   3        2.88       26.27      5.41 o 
  11   1   3      509.09      501.61     15.04 o 
  13   1   3       91.33       74.62      6.55 o 
  15   1   3        7.15       17.85      8.19 o 
  17   1   3      198.01      169.39     16.57 o 
  19   1   3       41.99       35.97     18.33 o 
  21   1   3      145.28      152.87     25.89 o 
 -24   2   3       34.27       49.89     26.86 o 
 -22   2   3      101.74       96.99     17.46 o 
 -20   2   3      413.89      350.47     21.05 o 
 -18   2   3      908.01      872.84     33.87 o 
 -16   2   3      161.32      172.79     13.03 o 
 -14   2   3      324.00      330.62     15.22 o 
 -12   2   3     1118.22     1125.85     45.89 o 
 -10   2   3     4881.75     5241.79    110.56 o 
  -8   2   3      721.59      656.95     24.00 o 
  -6   2   3     1017.58     1204.64     22.35 o 
  -4   2   3     2655.57     2882.31     80.06 o 
  -2   2   3       93.19      109.57      6.03 o 
   0   2   3       89.29       72.61      3.70 o 
   2   2   3    14325.00    16340.54    346.25 o 
   4   2   3      222.65      201.91     12.72 o 
   6   2   3     3611.67     3653.68     93.26 o 
   8   2   3     2409.72     2490.75     46.80 o 
  10   2   3      884.00      830.02     20.95 o 
  12   2   3     1449.38     1377.52     73.43 o 
  14   2   3      115.24       98.54     13.00 o 
  16   2   3       85.37       99.19     15.81 o 
  18   2   3       30.01       43.55     14.33 o 
  20   2   3      353.08      386.84     39.88 o 
 -23   3   3      171.09      150.63     34.13 o 
 -21   3   3      303.06      216.95     21.90 o 
 -19   3   3      344.62      354.38     22.21 o 
 -17   3   3        0.45       -8.75      8.75 o 
 -15   3   3        0.19        8.08      8.38 o 
 -13   3   3       88.66       91.73     11.65 o 
 -11   3   3      461.73      383.60     12.80 o 
  -9   3   3       61.96       91.90     11.60 o 
  -7   3   3       44.02       48.70      5.83 o 
  -5   3   3       46.48       56.18      5.53 o 
  -3   3   3        9.39       19.04      4.64 o 
  -1   3   3       21.44       48.01      5.27 o 
   1   3   3      698.38      706.86     43.93 o 
   3   3   3       59.00       68.76      7.19 o 
   5   3   3       47.61       40.82      6.51 o 
   7   3   3       40.14       55.20     10.39 o 
   9   3   3     1044.01      937.43     33.22 o 
  11   3   3       27.48       63.44     12.21 o 
  13   3   3      325.81      292.27     23.59 o 
  15   3   3      399.70      390.82     29.64 o 
  17   3   3      225.33      216.93     25.19 o 
  19   3   3       10.60       17.12     15.68 o 
 -20   4   3      133.02      145.29     23.75 o 
 -18   4   3       55.48       45.44     13.72 o 
 -16   4   3       94.56       86.55     13.93 o 
 -14   4   3       18.98       34.02     10.18 o 
 -12   4   3      658.96      699.43     29.05 o 
 -10   4   3        0.16       -5.71      5.71 o 
  -8   4   3       12.22       25.51      7.93 o 
  -6   4   3      123.27      154.32     11.22 o 
  -4   4   3       99.25      107.18     12.15 o 
  -2   4   3      349.73      339.28     15.50 o 
   0   4   3       44.66       57.90      7.51 o 
   2   4   3      151.95      186.11     16.84 o 
   4   4   3       88.15      109.85     10.85 o 
   6   4   3      234.30      227.16     15.02 o 
   8   4   3     1051.79     1030.58     41.88 o 
  10   4   3        7.55       25.67     11.80 o 
  12   4   3        0.18       25.05     13.26 o 
  14   4   3       22.41       27.59     14.84 o 
  16   4   3       15.42       22.86     16.26 o 
 -17   5   3      128.20      109.48     24.34 o 
 -15   5   3      599.96      510.73     36.79 o 
 -13   5   3      145.43      137.63     18.99 o 
 -11   5   3       35.23       70.94     12.65 o 
  -9   5   3     1625.41     1607.89     49.99 o 
  -7   5   3      861.49      887.31     32.31 o 
  -5   5   3       67.53       87.26     14.08 o 
  -3   5   3      104.04      110.07     11.25 o 
  -1   5   3      284.77      295.13     18.89 o 
   1   5   3      659.54      696.48     30.73 o 
   3   5   3        0.19       18.84     11.25 o 
   5   5   3       48.23       71.48     15.00 o 
   7   5   3      327.20      281.45     33.56 o 
   9   5   3      191.60      183.95     23.06 o 
  11   5   3       46.76       62.13     19.28 o 
  13   5   3      192.10      223.53     28.33 o 
 -12   6   3       63.18       49.54     21.70 o 
 -10   6   3       42.82       64.81     22.24 o 
  -8   6   3        0.03       -7.70     22.08 o 
  -6   6   3      102.21       88.70     16.56 o 
  -4   6   3      201.81      204.74     22.65 o 
  -2   6   3        8.99       26.10     16.19 o 
   0   6   3       60.06       96.61     19.20 o 
   2   6   3        0.19       -7.50     13.18 o 
   4   6   3        0.72       26.75     15.84 o 
   6   6   3       11.57       19.79     24.04 o 
   8   6   3      191.19      178.49     32.13 o 
 -26   0   4     1919.47     2078.77    141.26 o 
 -24   0   4     1589.71     1553.19     99.55 o 
 -22   0   4     2987.20     2743.42    144.57 o 
 -20   0   4     2506.34     2593.46    211.39 o 
 -18   0   4       47.68       69.67     29.14 o 
 -16   0   4     6190.10     5750.22    393.47 o 
 -14   0   4     5367.23     4737.73    570.94 o 
 -12   0   4     9342.45     9861.01    252.52 o 
 -10   0   4     9409.47     8819.91    327.39 o 
  -8   0   4    13264.29    12813.87    320.38 o 
  -6   0   4    19197.77    19247.58    348.82 o 
  -4   0   4       43.86       51.73      4.34 o 
  -2   0   4     5704.90     6117.66    137.28 o 
   0   0   4    20755.34    19498.07    436.93 o 
   2   0   4     9529.23     8858.52   1152.89 o 
   4   0   4     1623.70     1417.38     36.12 o 
   6   0   4     1982.39     1805.48     56.59 o 
   8   0   4     2982.62     3097.70     86.48 o 
  10   0   4    11392.71    12036.47    431.22 o 
  12   0   4     4465.79     4126.81    412.88 o 
  14   0   4     2650.44     2513.66    135.44 o 
  16   0   4      541.38      485.00     39.38 o 
  18   0   4     1359.79     1357.92    162.44 o 
  20   0   4      339.30      303.30     65.11 o 
 -25   1   4     1126.56     1231.19     65.71 o 
 -23   1   4      600.49      631.74     38.62 o 
 -21   1   4     1309.51     1321.30     57.45 o 
 -19   1   4      595.51      571.40     24.50 o 
 -17   1   4     7536.62     7856.63    195.86 o 
 -15   1   4     2058.06     2098.78     67.13 o 
 -13   1   4     2025.81     1899.51     44.96 o 
 -11   1   4     2758.09     2569.75     65.49 o 
  -9   1   4    10047.97    10272.09    152.51 o 
  -7   1   4    17416.27    18162.96    294.37 o 
  -5   1   4    21574.26    21535.73    255.50 o 
  -3   1   4    32362.33    31474.21    471.04 o 
  -1   1   4      319.27      254.62      7.10 o 
   1   1   4    20140.36    19992.56    251.62 o 
   3   1   4     5230.76     4816.97    213.96 o 
   5   1   4     8169.68     8128.87    152.78 o 
   7   1   4     4108.05     3959.74     72.43 o 
   9   1   4     3004.23     2963.84    114.14 o 
  11   1   4     5363.98     5234.18    110.19 o 
  13   1   4      213.71      204.38     11.97 o 
  15   1   4      307.40      321.81     20.57 o 
  17   1   4      994.12      982.85     61.56 o 
  19   1   4     1107.65     1119.35     69.69 o 
  21   1   4      441.29      440.16     45.37 o 
 -24   2   4      862.84      846.02     50.45 o 
 -22   2   4     1198.94     1175.56     49.15 o 
 -20   2   4     2272.38     2384.05     77.88 o 
 -18   2   4     4629.27     5068.32    143.08 o 
 -16   2   4     5641.46     5877.38    151.69 o 
 -14   2   4     2505.89     2477.35     64.13 o 
 -12   2   4     3504.21     3593.95    120.72 o 
 -10   2   4     1342.26     1158.38     41.79 o 
  -8   2   4    10254.23     9784.38    178.61 o 
  -6   2   4      774.99      619.20     13.13 o 
  -4   2   4      510.52      459.57      9.98 o 
  -2   2   4     4912.21     4881.86     81.83 o 
   0   2   4    11848.56    12022.09    262.00 o 
   2   2   4     8057.37     8066.76    154.55 o 
   4   2   4     3735.15     3587.11     82.85 o 
   6   2   4     4667.87     4436.52     98.82 o 
   8   2   4     1829.67     1805.23     52.09 o 
  10   2   4     1638.20     1531.60     53.58 o 
  12   2   4      518.30      474.29     38.76 o 
  14   2   4     2796.20     2685.74    107.39 o 
  16   2   4      948.62      952.61     54.69 o 
  18   2   4     1024.22      989.86     60.51 o 
  20   2   4     1084.02     1148.57     94.79 o 
 -23   3   4      333.60      289.54     27.77 o 
 -21   3   4      533.10      569.06     47.62 o 
 -19   3   4     1675.02     1869.20     75.24 o 
 -17   3   4     2265.30     2383.05     75.63 o 
 -15   3   4     1709.86     1752.20     55.77 o 
 -13   3   4     1714.40     1762.41     51.76 o 
 -11   3   4     1263.74     1264.59     62.70 o 
  -9   3   4     3812.51     3449.50    154.63 o 
  -7   3   4     7648.39     7817.89    149.48 o 
  -5   3   4     4909.53     4717.89     99.87 o 
  -3   3   4     6832.36     6369.98    131.45 o 
  -1   3   4     3142.92     3119.76    107.69 o 
   1   3   4     2719.08     2573.96     60.41 o 
   3   3   4     4928.35     4961.41    133.87 o 
   5   3   4     4062.46     3929.62     94.63 o 
   7   3   4     1295.16     1347.25     47.87 o 
   9   3   4     3504.85     3631.32    102.25 o 
  11   3   4      445.95      450.21     28.00 o 
  13   3   4      786.04      816.54     44.40 o 
  15   3   4      528.64      568.82     37.04 o 
  17   3   4      303.82      340.43     32.06 o 
 -22   4   4      861.81      852.25     62.80 o 
 -20   4   4      235.19      198.66     23.84 o 
 -18   4   4      794.71      815.85     38.78 o 
 -16   4   4      655.89      739.79     37.64 o 
 -14   4   4     1549.20     1546.18     54.74 o 
 -12   4   4     2901.53     3141.71    111.26 o 
 -10   4   4      348.57      320.25     14.81 o 
  -8   4   4     6383.13     6495.99    153.26 o 
  -6   4   4     2479.00     2451.61     61.19 o 
  -4   4   4     2645.14     2694.84     63.99 o 
  -2   4   4     1104.13     1063.64     30.80 o 
   0   4   4      447.27      504.72     27.23 o 
   2   4   4     2502.93     2402.49    105.12 o 
   4   4   4      790.44      742.89     27.70 o 
   6   4   4     1018.91     1021.98     37.52 o 
   8   4   4     1395.43     1443.82     49.45 o 
  10   4   4     2767.16     2804.82    108.82 o 
  12   4   4      864.67      908.05     70.45 o 
  14   4   4      558.85      476.09     47.86 o 
  16   4   4      263.03      271.06     32.01 o 
 -17   5   4      370.55      342.19     36.26 o 
 -15   5   4     1038.07     1125.29     78.63 o 
 -13   5   4     1160.28     1196.75     58.33 o 
 -11   5   4     1353.53     1461.37     76.76 o 
  -9   5   4      766.67      755.77     31.94 o 
  -7   5   4      767.36      726.22     28.21 o 
  -5   5   4      869.36      870.53     36.67 o 
  -3   5   4      733.39      806.62     34.97 o 
  -1   5   4     1453.16     1494.90     52.64 o 
   1   5   4     1696.33     1700.03     75.35 o 
   3   5   4      765.04      816.15     35.43 o 
   5   5   4      896.16      877.88     39.08 o 
   7   5   4      278.39      267.10     20.10 o 
   9   5   4      757.28      778.20     48.44 o 
  11   5   4      491.69      448.54     37.50 o 
  13   5   4      725.80      742.65     63.41 o 
 -12   6   4      537.35      553.84     60.54 o 
 -10   6   4      583.29      532.46     60.98 o 
  -8   6   4       86.21      112.31     19.53 o 
  -6   6   4      192.32      208.35     24.14 o 
  -4   6   4     1043.09     1072.73     56.65 o 
  -2   6   4     1101.30     1076.85     59.47 o 
   0   6   4     1289.13     1297.25     68.35 o 
   2   6   4      422.25      412.79     35.26 o 
   4   6   4      330.40      347.11     32.74 o 
   6   6   4      521.49      587.25     51.79 o 
 -27   1   5      320.94      341.37     33.71 o 
 -25   1   5        7.27       13.56     14.54 o 
 -23   1   5        6.42        6.45     11.63 o 
 -21   1   5        0.23       25.83     11.72 o 
 -19   1   5      717.78      729.91     30.53 o 
 -17   1   5      121.17       97.08     11.61 o 
 -15   1   5       13.78       15.93      6.40 o 
 -13   1   5      302.26      282.37      8.96 o 
 -11   1   5      208.25      196.51      7.75 o 
  -9   1   5     6689.78     7484.42    270.01 o 
  -7   1   5     1551.18     1786.86     41.71 o 
  -5   1   5     5568.22     5557.21    163.22 o 
  -3   1   5     2664.60     2942.98     60.24 o 
  -1   1   5      206.04      227.21      8.40 o 
   1   1   5     5119.94     5573.69    225.46 o 
   3   1   5     3711.50     3846.23    149.05 o 
   5   1   5     1245.06     1288.08     26.33 o 
   7   1   5       38.93       33.54      8.64 o 
   9   1   5     1454.44     1373.69     33.44 o 
  11   1   5      496.40      467.72     16.89 o 
  13   1   5       61.13       65.25      7.95 o 
  15   1   5       90.86      101.82     12.62 o 
  17   1   5       32.86       59.32     19.97 o 
  19   1   5       29.97       29.15     17.67 o 
 -26   2   5       47.91       15.33     18.51 o 
 -24   2   5       57.68       57.06     17.95 o 
 -22   2   5      196.28      204.47     20.52 o 
 -20   2   5     1586.08     1495.44     72.70 o 
 -18   2   5        1.41       26.96     10.51 o 
 -16   2   5        2.67        8.57      7.67 o 
 -14   2   5      162.04      136.75     10.42 o 
 -12   2   5       36.60       34.08      4.57 o 
 -10   2   5       85.23       83.15      5.40 o 
  -8   2   5     3241.05     3182.25     54.78 o 
  -6   2   5      423.63      378.39     16.94 o 
  -4   2   5     1999.92     2151.96     50.82 o 
  -2   2   5     1245.70     1229.23     34.63 o 
   0   2   5     2574.55     2836.09     69.29 o 
   2   2   5     2104.47     2319.32     51.44 o 
   4   2   5        3.14       -0.40      4.07 o 
   6   2   5        3.02       11.20      5.86 o 
   8   2   5       58.44       53.39      7.31 o 
  10   2   5     1800.55     1767.56     51.47 o 
  12   2   5      423.47      408.89     26.19 o 
  14   2   5      180.03      164.95     18.81 o 
  16   2   5       12.56       23.07     15.72 o 
  18   2   5       15.56       60.70     31.42 o 
 -23   3   5      325.38      287.19     23.58 o 
 -21   3   5      205.26      196.72     18.74 o 
 -19   3   5       71.12       72.41     14.90 o 
 -17   3   5     1359.80     1237.31     43.24 o 
 -15   3   5      565.02      540.31     23.53 o 
 -13   3   5      176.82      146.64     13.50 o 
 -11   3   5      144.07      131.07     12.73 o 
  -9   3   5      474.93      454.17     14.31 o 
  -7   3   5      247.49      276.63     10.24 o 
  -5   3   5      877.32      796.18     38.50 o 
  -3   3   5        2.22        2.45      5.15 o 
  -1   3   5     1003.16      954.36     55.33 o 
   1   3   5      118.52      109.92      9.76 o 
   3   3   5     1780.17     2012.68     64.22 o 
   5   3   5      103.38      114.73     10.04 o 
   7   3   5      981.20     1003.21     34.59 o 
   9   3   5      545.35      499.93     22.05 o 
  11   3   5      244.16      242.88     20.47 o 
  13   3   5       71.86       73.22     16.49 o 
  15   3   5       11.51      -17.09     17.09 o 
  17   3   5       25.92       50.45     18.57 o 
 -22   4   5       63.99       76.45     36.37 o 
 -20   4   5       30.27       38.55     16.57 o 
 -18   4   5        0.14       14.00     13.64 o 
 -16   4   5      341.40      334.67     21.34 o 
 -14   4   5      371.99      381.55     20.93 o 
 -12   4   5       68.82       79.93      9.23 o 
 -10   4   5      430.58      383.75     15.80 o 
  -8   4   5       97.04       93.18      8.68 o 
  -6   4   5     1262.86     1265.89     34.83 o 
  -4   4   5       11.14       15.34      5.06 o 
  -2   4   5        0.13        1.16      6.80 o 
   0   4   5      685.16      645.96     31.74 o 
   2   4   5      677.27      625.32     26.11 o 
   4   4   5       57.12       41.38     12.32 o 
   6   4   5       72.09       49.68     10.22 o 
   8   4   5        7.56       18.63     14.93 o 
  10   4   5        8.45       41.04     18.93 o 
  12   4   5        9.85       16.70     13.24 o 
  14   4   5        5.09       37.60     18.22 o 
 -17   5   5       98.27      109.33     22.44 o 
 -15   5   5      105.73       82.70     18.23 o 
 -13   5   5       20.49       13.06     14.39 o 
 -11   5   5      305.70      300.44     32.27 o 
  -9   5   5      895.90      878.82     37.31 o 
  -7   5   5       14.03       26.21     12.03 o 
  -5   5   5       26.11       23.43     11.39 o 
  -3   5   5      172.87      160.02     18.64 o 
  -1   5   5      285.70      265.96     21.55 o 
   1   5   5       99.64      107.42     16.49 o 
   3   5   5      181.76      174.25     24.58 o 
   5   5   5      106.79      104.72     14.03 o 
   7   5   5       67.43       57.71     13.67 o 
   9   5   5       62.86       82.77     67.39 o 
  11   5   5        0.31        4.35     20.51 o 
 -12   6   5       21.98       21.27     26.03 o 
 -10   6   5       31.39       42.91     27.67 o 
  -8   6   5      185.87      137.40     21.23 o 
  -6   6   5      113.94      109.08     20.82 o 
  -4   6   5       48.19       51.69     17.62 o 
  -2   6   5        8.52       10.68     13.75 o 
   0   6   5       59.95       41.08     16.49 o 
   2   6   5      221.99      241.71     26.64 o 
   4   6   5       33.89       51.61     23.51 o 
   6   6   5       30.28       35.27     22.03 o 
 -26   0   6     3417.92     3444.37    203.55 o 
 -24   0   6     2462.12     2415.84    139.65 o 
 -22   0   6      166.53      248.69     31.99 o 
 -20   0   6      381.35      429.98     36.46 o 
 -18   0   6      185.90      198.47     13.80 o 
 -16   0   6    19242.04    18810.47    510.59 o 
 -14   0   6     5626.26     5698.32    152.47 o 
 -12   0   6     4461.71     4649.02    151.27 o 
 -10   0   6     3024.29     3138.37     78.99 o 
  -8   0   6       87.19       57.34      8.33 o 
  -6   0   6     6606.27     6427.95    138.78 o 
  -4   0   6    10166.78    10067.73    306.41 o 
  -2   0   6    12581.28    12381.13    260.50 o 
   0   0   6     5548.53     5805.03    131.81 o 
   2   0   6     3598.03     3727.95    116.16 o 
   4   0   6     2268.09     2136.12     65.59 o 
   6   0   6     7819.38     8142.58    472.34 o 
   8   0   6     6778.72     6958.46    481.84 o 
  10   0   6     6344.05     6537.91    214.02 o 
  12   0   6     1665.89     1713.48     68.15 o 
  14   0   6       15.53       -7.22     10.00 o 
  16   0   6       33.97       50.34     18.25 o 
  18   0   6      630.03      596.94     84.01 o 
 -27   1   6      724.44      683.23     47.41 o 
 -25   1   6     1622.42     1731.12    104.92 o 
 -23   1   6     1451.03     1493.64     81.46 o 
 -21   1   6     2001.60     2069.16     67.05 o 
 -19   1   6      280.94      309.28     19.64 o 
 -17   1   6     3311.12     3151.69     82.16 o 
 -15   1   6     8658.78     8320.08    360.33 o 
 -13   1   6    10774.40    11126.43    197.24 o 
 -11   1   6     6204.99     6259.83    178.10 o 
  -9   1   6     4379.90     4057.06     80.57 o 
  -7   1   6    12155.55    11893.21    200.39 o 
  -5   1   6     3367.91     3112.41    101.93 o 
  -3   1   6     5805.55     5619.74    126.14 o 
  -1   1   6     3408.01     3221.86    106.46 o 
   1   1   6    16171.90    16558.36    287.69 o 
   3   1   6      638.04      526.19     13.46 o 
   5   1   6     1117.76      950.95     25.91 o 
   7   1   6     2551.87     2363.86     83.60 o 
   9   1   6     1061.80      982.01     54.00 o 
  11   1   6     3674.63     3689.21    126.77 o 
  13   1   6      703.89      718.66     31.42 o 
  15   1   6      844.71     1004.55     50.40 o 
  17   1   6      232.16      223.84     28.87 o 
  19   1   6      656.83      639.15     61.25 o 
 -26   2   6      774.42      732.19     74.30 o 
 -24   2   6     1582.11     1556.31     74.79 o 
 -22   2   6     1307.66     1319.58     52.18 o 
 -20   2   6     2725.93     2705.52     86.59 o 
 -18   2   6     2496.27     2647.62     78.17 o 
 -16   2   6     3237.33     3235.81     85.66 o 
 -14   2   6      947.44     1029.12     31.49 o 
 -12   2   6     1616.34     1532.49     42.46 o 
 -10   2   6       53.78       22.47      5.22 o 
  -8   2   6     3600.76     3418.88     97.26 o 
  -6   2   6     9983.41    10119.66    239.90 o 
  -4   2   6    16258.17    16819.02    320.73 o 
  -2   2   6     7859.94     7519.18    120.31 o 
   0   2   6      904.16      851.65     30.06 o 
   2   2   6     6224.85     5974.15    127.98 o 
   4   2   6     3944.05     3662.39    101.12 o 
   6   2   6     1515.88     1490.53     42.22 o 
   8   2   6      489.87      490.45     20.56 o 
  10   2   6     3578.58     3677.08    103.83 o 
  12   2   6     1701.34     1763.75     73.34 o 
  14   2   6      686.54      663.33     39.48 o 
  16   2   6      245.39      306.35     28.06 o 
  18   2   6      648.07      642.43     56.12 o 
 -23   3   6      517.26      474.72     30.14 o 
 -21   3   6     1508.70     1490.49     57.77 o 
 -19   3   6     2040.82     2153.32     84.61 o 
 -17   3   6     1955.03     1983.81     73.65 o 
 -15   3   6     1627.86     1680.15     52.36 o 
 -13   3   6     1468.74     1370.59     76.53 o 
 -11   3   6     2645.79     2504.44     56.28 o 
  -9   3   6     3460.72     3272.61    135.84 o 
  -7   3   6    11989.28    12404.75    328.32 o 
  -5   3   6     1816.37     1715.02     43.70 o 
  -3   3   6     1345.72     1252.51     90.41 o 
  -1   3   6     1412.16     1328.40     59.22 o 
   1   3   6     2302.71     2273.04     63.26 o 
   3   3   6     5092.49     5308.75    133.07 o 
   5   3   6     1614.62     1658.77     59.48 o 
   7   3   6      500.61      462.36     22.12 o 
   9   3   6     1097.82     1130.96     40.86 o 
  11   3   6      430.39      456.63     30.97 o 
  13   3   6      957.10     1014.16     54.29 o 
  15   3   6      963.14      952.85     57.01 o 
 -22   4   6      413.57      409.22     42.41 o 
 -20   4   6      391.14      372.61     31.62 o 
 -18   4   6     1880.12     1820.76     79.02 o 
 -16   4   6     1072.59     1045.34     53.53 o 
 -14   4   6      920.85      995.11     47.30 o 
 -12   4   6     1902.26     1854.79     91.50 o 
 -10   4   6     1379.45     1398.85     45.14 o 
  -8   4   6     6443.62     6594.78    202.69 o 
  -6   4   6      782.03      672.47     24.81 o 
  -4   4   6      350.08      351.22     22.90 o 
  -2   4   6      490.45      511.39     27.30 o 
   0   4   6      774.18      805.85     35.84 o 
   2   4   6     3308.59     3025.32    129.14 o 
   4   4   6     1902.24     1904.07     60.84 o 
   6   4   6     2450.04     2323.56     76.16 o 
   8   4   6      532.72      526.28     27.27 o 
  10   4   6      606.95      634.51     45.00 o 
  12   4   6      122.38      160.06     22.99 o 
  14   4   6      622.18      625.01     58.26 o 
 -19   5   6      378.09      262.67     35.06 o 
 -17   5   6      573.67      590.68     55.89 o 
 -15   5   6      738.60      670.84     42.88 o 
 -13   5   6      365.56      378.75     29.30 o 
 -11   5   6     1328.17     1244.82     70.09 o 
  -9   5   6      728.56      726.54     31.94 o 
  -7   5   6     1087.63     1100.22     51.35 o 
  -5   5   6      807.59      830.44     43.10 o 
  -3   5   6      842.97      930.73     50.08 o 
  -1   5   6      879.37      928.65     47.86 o 
   1   5   6      946.18     1017.25     52.80 o 
   3   5   6      941.06      946.33     50.86 o 
   5   5   6      766.33      701.38     40.93 o 
   7   5   6      332.76      344.81     35.71 o 
   9   5   6      410.07      433.23     41.98 o 
 -12   6   6      779.04      716.94     77.90 o 
 -10   6   6      643.41      594.14     49.28 o 
  -8   6   6      217.60      188.75     25.91 o 
  -6   6   6      452.92      393.92     35.40 o 
  -4   6   6      699.75      680.53     47.92 o 
  -2   6   6      388.27      410.26     36.33 o 
   0   6   6      654.22      619.07     45.93 o 
   2   6   6      466.18      472.83     40.94 o 
   4   6   6      117.59      149.18     31.80 o 
 -27   1   7      218.25      207.43     27.26 o 
 -25   1   7       48.57       42.24     16.50 o 
 -23   1   7       29.99       74.09     14.87 o 
 -21   1   7      237.79      211.32     14.68 o 
 -19   1   7     1666.94     1632.19     49.68 o 
 -17   1   7      245.75      233.21     10.49 o 
 -15   1   7       56.72       50.65      6.98 o 
 -13   1   7       46.58       40.59      7.46 o 
 -11   1   7      606.03      664.65     17.41 o 
  -9   1   7        1.84        3.31      6.23 o 
  -7   1   7      234.10      248.82     10.37 o 
  -5   1   7     1324.71     1261.53     77.38 o 
  -3   1   7      656.57      687.52     26.39 o 
  -1   1   7       55.01       61.78      6.22 o 
   1   1   7        1.57        1.03      4.49 o 
   3   1   7      466.68      452.03     13.49 o 
   5   1   7        8.68       11.68      5.73 o 
   7   1   7      289.84      264.26     15.82 o 
   9   1   7      567.98      520.64     27.73 o 
  11   1   7      218.23      221.32     22.14 o 
  13   1   7      194.60      187.02     19.98 o 
  15   1   7        5.23        5.50     11.75 o 
  17   1   7        5.88       13.90     16.74 o 
 -26   2   7        0.06        3.13     14.67 o 
 -24   2   7        0.73       12.33     14.27 o 
 -22   2   7      140.76      177.61     17.62 o 
 -20   2   7      443.10      390.72     21.98 o 
 -18   2   7       15.14       24.81      8.74 o 
 -16   2   7      187.79      157.48     14.84 o 
 -14   2   7      335.32      351.49     12.94 o 
 -12   2   7        8.56       12.14      4.57 o 
 -10   2   7       65.39       83.98     10.29 o 
  -8   2   7      322.15      326.97     13.59 o 
  -6   2   7      405.84      391.86     16.01 o 
  -4   2   7       65.25       82.42      7.95 o 
  -2   2   7       38.80       31.74      7.94 o 
   0   2   7     2181.71     2373.63     54.34 o 
   2   2   7     1915.13     1883.96     48.60 o 
   4   2   7      461.95      550.85     31.48 o 
   6   2   7        8.72       12.65      8.39 o 
   8   2   7        7.47       10.37      7.62 o 
  10   2   7      535.52      506.09     24.46 o 
  12   2   7      214.17      224.00     22.43 o 
  14   2   7        0.98       17.53     14.47 o 
  16   2   7       11.74        0.27     16.12 o 
 -25   3   7       27.46       54.65     22.74 o 
 -23   3   7        1.58       30.61     31.28 o 
 -21   3   7       82.20       86.48     16.76 o 
 -19   3   7       35.54       33.94     15.66 o 
 -17   3   7      107.59       88.32     14.48 o 
 -15   3   7      737.69      667.45     54.47 o 
 -13   3   7       40.85       35.05      7.45 o 
 -11   3   7       21.65       27.23      9.53 o 
  -9   3   7      313.27      276.07     18.45 o 
  -7   3   7      929.55      856.13     27.23 o 
  -5   3   7      859.49      791.78     26.11 o 
  -3   3   7       86.15       74.90     10.89 o 
  -1   3   7       28.56       21.13      7.74 o 
   1   3   7      655.62      604.21     22.23 o 
   3   3   7      498.39      430.73     18.60 o 
   5   3   7        5.39        3.86      9.56 o 
   7   3   7      381.12      343.24     21.23 o 
   9   3   7       34.27       43.59     11.60 o 
  11   3   7      171.34      158.52     20.56 o 
  13   3   7        9.01       54.20     21.23 o 
  15   3   7        0.23       -1.34     14.96 o 
 -22   4   7       83.03      112.66     22.82 o 
 -20   4   7       20.85        2.22     14.23 o 
 -18   4   7        9.29       17.47     13.42 o 
 -16   4   7        0.91       -9.24     13.57 o 
 -14   4   7       10.79        2.16     12.95 o 
 -12   4   7       19.83       10.77      8.54 o 
 -10   4   7       20.59       31.41      8.93 o 
  -8   4   7      660.90      669.28     26.65 o 
  -6   4   7        9.61       13.97      9.74 o 
  -4   4   7        4.69        6.12      8.77 o 
  -2   4   7       15.14      103.79     44.03 o 
   0   4   7      146.65      184.09     18.12 o 
   2   4   7       50.36       72.24     12.89 o 
   4   4   7      312.42      282.31     18.00 o 
   6   4   7       32.20       14.65     10.60 o 
   8   4   7        0.04       20.26     14.66 o 
  10   4   7        0.74       -4.74     13.26 o 
  12   4   7       12.47       39.71     24.92 o 
 -17   5   7       54.20       86.47     19.82 o 
 -15   5   7      122.65       99.17     19.51 o 
 -13   5   7      166.43      160.90     21.16 o 
 -11   5   7       28.30       12.72     12.72 o 
  -9   5   7     1034.56     1020.03     58.03 o 
  -7   5   7       15.72       45.71     24.88 o 
  -5   5   7      568.50      502.42     32.46 o 
  -3   5   7      395.07      401.33     37.86 o 
  -1   5   7      227.56      233.67     28.75 o 
   1   5   7      310.15      267.34     28.62 o 
   3   5   7       59.08       84.94     17.63 o 
   5   5   7       11.34       26.48     16.07 o 
   7   5   7        0.48       22.67     16.55 o 
   9   5   7      132.70      135.57     27.76 o 
 -12   6   7        4.84      -13.26     24.57 o 
 -10   6   7       64.06       50.48     22.56 o 
  -8   6   7      449.77      387.78     34.49 o 
  -6   6   7        0.65      -14.18     19.35 o 
  -4   6   7        1.01       -1.58     13.54 o 
  -2   6   7        7.94       30.96     21.26 o 
   0   6   7        1.07       12.57     17.18 o 
   2   6   7       34.59       11.92     24.24 o 
 -26   0   8     1569.09     1751.24    116.92 o 
 -24   0   8     1811.27     1905.88    116.90 o 
 -22   0   8     1519.62     1654.93     97.68 o 
 -20   0   8     2629.88     2551.31    273.00 o 
 -18   0   8      523.34      485.15     24.35 o 
 -16   0   8     6182.12     6035.36    233.35 o 
 -14   0   8     9634.21    10075.71    281.24 o 
 -12   0   8    15162.36    15555.06    397.37 o 
 -10   0   8     6881.10     7482.37    351.15 o 
  -8   0   8       25.99       29.33      6.99 o 
  -6   0   8     3163.62     3181.55     82.57 o 
  -4   0   8     2834.75     2667.62     96.95 o 
  -2   0   8    14559.17    14090.27    352.39 o 
   0   0   8    10678.50    11131.02    296.30 o 
   2   0   8    10250.68    11074.61    432.80 o 
   4   0   8     1299.08     1266.44     94.30 o 
   6   0   8     1019.40     1004.73     63.28 o 
   8   0   8      442.08      413.61     27.25 o 
  10   0   8      365.79      409.11     28.04 o 
  12   0   8     2166.60     2445.42    106.14 o 
  14   0   8      282.73      324.58     58.74 o 
  16   0   8       25.54       55.78     36.88 o 
 -27   1   8      759.09      690.15     48.21 o 
 -25   1   8     2921.68     3123.18    130.26 o 
 -23   1   8     2909.55     3109.16    119.65 o 
 -21   1   8     1288.93     1318.10     54.85 o 
 -19   1   8      810.98      836.30     30.48 o 
 -17   1   8     2490.46     2476.43     57.52 o 
 -15   1   8     9421.50     9265.93    187.46 o 
 -13   1   8     5578.05     5592.31    123.29 o 
 -11   1   8     4729.90     4781.67     90.21 o 
  -9   1   8      232.67      175.86      8.12 o 
  -7   1   8      111.49      106.44      8.16 o 
  -5   1   8     4350.54     4284.35    175.68 o 
  -3   1   8    10281.47     9799.94    209.55 o 
  -1   1   8     2308.05     2143.14     96.69 o 
   1   1   8     3423.57     3593.62     71.84 o 
   3   1   8     1273.15     1206.00     57.11 o 
   5   1   8     1198.59     1120.90     39.78 o 
   7   1   8     1381.26     1455.51     51.76 o 
   9   1   8     1248.91     1206.50     64.36 o 
  11   1   8     4631.80     4723.47    162.34 o 
  13   1   8      535.99      495.45     32.59 o 
  15   1   8      215.33      218.10     49.47 o 
 -26   2   8      419.23      386.19     50.67 o 
 -24   2   8     2302.32     2194.61     93.72 o 
 -22   2   8     1269.29     1335.57     54.26 o 
 -20   2   8     1055.61     1039.60     42.26 o 
 -18   2   8      176.72      183.75     13.68 o 
 -16   2   8     1746.95     1690.80     43.03 o 
 -14   2   8     2483.76     2574.10    100.34 o 
 -12   2   8     2921.66     2893.66     74.12 o 
 -10   2   8     3326.26     3423.78     85.04 o 
  -8   2   8    12987.53    13081.91    295.08 o 
  -6   2   8    12134.96    12589.73    274.30 o 
  -4   2   8     1292.86     1208.26     31.43 o 
  -2   2   8     2266.55     1898.89     96.30 o 
   0   2   8     2172.47     2061.83     64.10 o 
   2   2   8     4453.87     4531.81    112.90 o 
   4   2   8      917.90      948.58     37.90 o 
   6   2   8      962.08      930.41     33.79 o 
   8   2   8     1038.30     1016.02     38.91 o 
  10   2   8     1034.61     1088.43     43.53 o 
  12   2   8      576.43      669.40     43.20 o 
  14   2   8      716.83      738.92     48.94 o 
 -25   3   8      690.47      714.35     71.69 o 
 -23   3   8      544.35      505.95     37.11 o 
 -21   3   8     1083.05     1100.04     54.20 o 
 -19   3   8     2427.72     2422.65    108.05 o 
 -17   3   8     3037.31     2894.26    105.27 o 
 -15   3   8     1734.50     1795.59     56.65 o 
 -13   3   8      555.45      529.46     21.79 o 
 -11   3   8     1689.75     1766.33     53.20 o 
  -9   3   8      850.28      841.99     35.80 o 
  -7   3   8     8010.03     8086.63    198.28 o 
  -5   3   8     1936.50     1791.40     53.71 o 
  -3   3   8     1294.40     1267.56     49.05 o 
  -1   3   8      444.80      444.91     24.00 o 
   1   3   8      234.47      264.74     19.49 o 
   3   3   8     4183.04     4041.02    112.95 o 
   5   3   8     1874.94     1798.32     59.28 o 
   7   3   8      876.35      857.42     36.80 o 
   9   3   8      473.70      480.38     27.19 o 
  11   3   8      394.84      376.58     30.39 o 
  13   3   8      455.65      431.94     37.76 o 
 -22   4   8      286.67      269.46     31.17 o 
 -20   4   8     1308.99     1222.54     63.99 o 
 -18   4   8     3069.63     2902.18    117.90 o 
 -16   4   8      930.57      968.51     47.65 o 
 -14   4   8      806.19      863.32     43.56 o 
 -12   4   8      908.14      901.66     47.62 o 
 -10   4   8      423.74      441.31     27.07 o 
  -8   4   8     2162.91     2035.41     98.00 o 
  -6   4   8     1630.07     1668.33     67.39 o 
  -4   4   8     1522.85     1467.52     74.63 o 
  -2   4   8      921.58      942.64     44.29 o 
   0   4   8      352.64      398.17     28.36 o 
   2   4   8     2138.53     2187.73     91.81 o 
   4   4   8     2260.02     2412.14     98.71 o 
   6   4   8     1369.09     1357.17     62.73 o 
   8   4   8       30.64       41.20     18.07 o 
  10   4   8      150.99      164.05     24.82 o 
 -17   5   8      527.77      495.64     37.69 o 
 -15   5   8      657.45      677.64     47.68 o 
 -13   5   8      269.72      330.80     75.29 o 
 -11   5   8     1117.04     1142.11     56.34 o 
  -9   5   8      558.32      537.16     35.37 o 
  -7   5   8     1541.84     1527.76     72.19 o 
  -5   5   8      790.51      740.44     43.07 o 
  -3   5   8      471.50      494.22     35.37 o 
  -1   5   8      400.77      421.39     33.41 o 
   1   5   8      400.70      359.21     29.49 o 
   3   5   8      764.33      745.48     46.75 o 
   5   5   8      600.36      559.76     46.40 o 
   7   5   8      442.71      415.45     42.96 o 
 -10   6   8      492.46      468.95     46.61 o 
  -8   6   8      253.81      225.62     28.50 o 
  -6   6   8      366.99      437.95     37.13 o 
  -4   6   8      577.93      639.70     46.72 o 
  -2   6   8      363.33      330.67     35.66 o 
 -27   1   9      199.49      251.13     33.43 o 
 -25   1   9      310.24      328.90     28.10 o 
 -23   1   9      416.88      424.40     28.33 o 
 -21   1   9      122.20      134.47     13.19 o 
 -19   1   9       85.85      105.96     11.12 o 
 -17   1   9     1038.86     1018.30     29.21 o 
 -15   1   9        1.81        4.46      6.40 o 
 -13   1   9       32.44       45.22      6.09 o 
 -11   1   9       16.20       25.35      9.53 o 
  -9   1   9      361.28      378.14     19.37 o 
  -7   1   9        0.73        0.34      3.22 o 
  -5   1   9       82.39       82.42      5.67 o 
  -3   1   9        7.35        5.30      6.39 o 
  -1   1   9        4.56       -7.13      7.13 o 
   1   1   9        0.37        6.41      4.77 o 
   3   1   9        3.13       13.06      6.49 o 
   5   1   9      579.01      530.04     19.38 o 
   7   1   9      147.30      136.13     10.83 o 
   9   1   9       92.84      106.68     13.92 o 
  11   1   9        2.09        8.58     11.88 o 
  13   1   9      101.33      117.12     20.31 o 
  15   1   9        3.86       55.98     37.45 o 
 -26   2   9        3.43       -4.90     17.91 o 
 -24   2   9        0.17       19.37     16.35 o 
 -22   2   9       27.52       49.79     11.95 o 
 -20   2   9        7.90        8.29     10.99 o 
 -18   2   9       47.64       56.01      9.11 o 
 -16   2   9      320.40      284.11     20.70 o 
 -14   2   9      453.80      425.25     19.96 o 
 -12   2   9      141.62      156.42     12.29 o 
 -10   2   9      271.32      267.52     15.78 o 
  -8   2   9       19.38       28.53     11.03 o 
  -6   2   9      165.22      177.62     10.97 o 
  -4   2   9      267.92      268.41     23.27 o 
  -2   2   9      818.53      892.67     34.72 o 
   0   2   9        1.34       16.51      8.38 o 
   2   2   9       92.90       83.07      9.24 o 
   4   2   9      385.00      366.23     22.83 o 
   6   2   9        5.78       30.20     12.25 o 
   8   2   9      129.37      140.34     18.29 o 
  10   2   9      141.84      123.78     15.41 o 
  12   2   9       27.81       38.90     18.89 o 
  14   2   9        0.51       -7.30     18.65 o 
 -23   3   9        1.88       26.11     15.89 o 
 -21   3   9        0.10        7.18     15.71 o 
 -19   3   9      539.40      439.60     30.21 o 
 -17   3   9        9.64       11.59     11.09 o 
 -15   3   9       70.29       66.99      9.99 o 
 -13   3   9      241.12      226.39     15.92 o 
 -11   3   9     1075.62     1129.08     39.35 o 
  -9   3   9       49.10       59.06     14.22 o 
  -7   3   9     1827.76     1801.15     53.16 o 
  -5   3   9      171.82      170.57     16.63 o 
  -3   3   9       47.03       37.35     11.48 o 
  -1   3   9        3.28       14.68     11.83 o 
   1   3   9      410.86      433.30     27.33 o 
   3   3   9      138.41      160.35     17.48 o 
   5   3   9      240.35      225.89     18.49 o 
   7   3   9        9.31       49.08     11.08 o 
   9   3   9       14.47       34.50     14.31 o 
  11   3   9       33.79       51.51     22.50 o 
 -22   4   9        0.18        0.28     15.81 o 
 -20   4   9        8.84       10.28     14.19 o 
 -18   4   9        0.26       17.78     17.97 o 
 -16   4   9        6.23       30.94     29.31 o 
 -14   4   9      135.83      134.94     13.95 o 
 -12   4   9        1.99       48.56     11.23 o 
 -10   4   9       77.17       68.83     10.40 o 
  -8   4   9      434.73      381.87     31.84 o 
  -6   4   9      287.93      291.39     22.58 o 
  -4   4   9      245.72      277.63     23.07 o 
  -2   4   9      333.43      331.47     23.95 o 
   0   4   9      118.06      124.84     18.37 o 
   2   4   9      304.55      245.53     23.35 o 
   4   4   9        4.35      -10.27     11.57 o 
   6   4   9       17.68       37.70     15.28 o 
   8   4   9       39.48       65.47     22.21 o 
  10   4   9       31.35       14.57     35.97 o 
 -17   5   9       66.91       86.49     22.96 o 
 -15   5   9       13.72        0.47     15.29 o 
 -13   5   9        0.24      -16.52     17.90 o 
 -11   5   9       39.06        7.05     13.61 o 
  -9   5   9        4.64       64.66     25.22 o 
  -7   5   9        0.70        6.76     14.29 o 
  -5   5   9       99.47       96.76     19.99 o 
  -3   5   9       10.02        9.48     15.10 o 
  -1   5   9        1.55       22.09     15.35 o 
   1   5   9      138.17      134.19     21.43 o 
   3   5   9       30.98       42.01     17.84 o 
   5   5   9        0.91      -10.28     23.05 o 
 -26   0  10     1067.01      936.05     73.56 o 
 -24   0  10     3044.50     2930.77    163.41 o 
 -22   0  10     3422.52     3793.87    195.35 o 
 -20   0  10     3073.76     3042.67    145.27 o 
 -18   0  10       50.40       58.95     15.88 o 
 -16   0  10     5863.43     6157.06    194.23 o 
 -14   0  10     5995.84     5589.65    205.26 o 
 -12   0  10     5183.23     5167.91    151.01 o 
 -10   0  10     3530.49     3778.99    168.82 o 
  -8   0  10       16.67       10.81      6.68 o 
  -6   0  10     3794.48     3767.09    108.51 o 
  -4   0  10     5293.16     5022.52    144.11 o 
  -2   0  10     6145.03     5974.84    177.51 o 
   0   0  10     1638.49     1473.14     52.79 o 
   2   0  10     3483.75     3472.69    120.41 o 
   4   0  10      187.24      225.48     31.15 o 
   6   0  10       14.66       26.55     12.88 o 
   8   0  10      324.37      351.60     41.30 o 
  10   0  10      734.22      715.86     45.41 o 
  12   0  10     2230.45     1969.88    126.81 o 
  14   0  10       76.22      117.02     47.35 o 
 -27   1  10      374.68      338.30     39.48 o 
 -25   1  10     1260.42     1285.90     64.28 o 
 -23   1  10     3427.05     3332.14    125.95 o 
 -21   1  10     2254.57     2227.65     96.21 o 
 -19   1  10     1180.80     1204.10     37.25 o 
 -17   1  10       55.12       60.06      8.71 o 
 -15   1  10     2957.96     3046.59     71.16 o 
 -13   1  10     3028.97     3216.46    101.35 o 
 -11   1  10     3888.51     3617.11    132.31 o 
  -9   1  10     3286.41     3248.97     96.99 o 
  -7   1  10     2332.08     2296.38     59.76 o 
  -5   1  10     2735.78     2859.20     67.05 o 
  -3   1  10     1130.38     1080.03     34.58 o 
  -1   1  10     2649.84     2516.15     58.24 o 
   1   1  10     5065.84     5002.02    172.25 o 
   3   1  10     2492.29     2431.92    105.58 o 
   5   1  10     1090.54     1109.21     41.30 o 
   7   1  10     1149.09     1083.17     43.47 o 
   9   1  10      161.45      197.66     18.68 o 
  11   1  10      768.73      861.46     51.30 o 
  13   1  10      524.86      547.99     63.06 o 
 -26   2  10      352.22      294.92     37.45 o 
 -24   2  10     1366.68     1502.10    128.42 o 
 -22   2  10      337.14      336.79     26.18 o 
 -20   2  10     1079.69     1052.07     49.09 o 
 -18   2  10     1817.60     1983.71     75.54 o 
 -16   2  10     2884.11     2883.02     86.32 o 
 -14   2  10     3360.64     3621.63    102.76 o 
 -12   2  10     4523.87     4803.47    150.40 o 
 -10   2  10     4720.43     4805.40    124.75 o 
  -8   2  10     1418.56     1451.14     74.26 o 
  -6   2  10     2472.19     2469.05     65.18 o 
  -4   2  10     1649.09     1488.14     67.38 o 
  -2   2  10     2157.39     2310.72     81.24 o 
   0   2  10       28.77       53.28      8.88 o 
   2   2  10      638.71      640.25     26.26 o 
   4   2  10     2214.26     2175.91     71.74 o 
   6   2  10     1494.97     1600.23     64.11 o 
   8   2  10      496.88      506.70     29.97 o 
  10   2  10      326.93      367.07     32.40 o 
  12   2  10      557.81      567.42     54.99 o 
 -23   3  10      759.76      676.78     44.38 o 
 -21   3  10      941.05      881.57     46.47 o 
 -19   3  10     1542.15     1544.80     67.07 o 
 -17   3  10     1452.85     1379.73     61.45 o 
 -15   3  10     1033.15     1067.39     40.60 o 
 -13   3  10      757.14      721.96     30.11 o 
 -11   3  10     1296.31     1354.36     61.15 o 
  -9   3  10      478.44      477.62     25.43 o 
  -7   3  10     5531.39     5849.31    194.94 o 
  -5   3  10     1421.31     1526.93     62.86 o 
  -3   3  10      894.42      900.17     42.59 o 
  -1   3  10      945.10      912.77     50.95 o 
   1   3  10      235.69      311.92     23.97 o 
   3   3  10     2759.67     2676.04    105.99 o 
   5   3  10     1059.30     1100.46     56.20 o 
   7   3  10      815.35      802.03     46.00 o 
   9   3  10      195.06      190.72     29.70 o 
  11   3  10      113.85      162.62     30.78 o 
 -20   4  10      938.57      913.43     52.30 o 
 -18   4  10     1760.22     1625.68     75.99 o 
 -16   4  10      806.76      796.51     45.91 o 
 -14   4  10     1068.28      978.29     66.27 o 
 -12   4  10      172.96      187.03     21.76 o 
 -10   4  10      166.89      197.83     23.66 o 
  -8   4  10     1270.49     1329.82     61.03 o 
  -6   4  10     2994.94     3214.39    124.35 o 
  -4   4  10     1487.49     1395.52     65.03 o 
  -2   4  10      708.78      778.73     44.36 o 
   0   4  10      327.92      346.76     28.82 o 
   2   4  10      547.62      522.53     35.17 o 
   4   4  10      703.74      735.34     46.49 o 
   6   4  10      359.59      304.37     36.79 o 
   8   4  10      116.56       99.76     41.79 o 
 -17   5  10      726.47      749.46     64.51 o 
 -15   5  10      952.82      948.59     69.76 o 
 -13   5  10      305.10      296.24     34.21 o 
 -11   5  10      643.08      593.11     42.75 o 
  -9   5  10      144.61      176.65     24.53 o 
  -7   5  10      655.22      738.57     47.97 o 
  -5   5  10      613.81      583.68     40.14 o 
  -3   5  10      717.62      716.71     70.78 o 
  -1   5  10      492.46      513.17     38.19 o 
   1   5  10      154.67      176.14     25.63 o 
   3   5  10      317.89      338.45     38.89 o 
 -27   1  11       17.60       61.67     22.77 o 
 -25   1  11      387.49      372.51     36.97 o 
 -23   1  11       27.09       16.66     12.67 o 
 -21   1  11        1.97       13.94     10.43 o 
 -19   1  11        1.31       10.72      8.89 o 
 -17   1  11     1186.05     1121.45     42.14 o 
 -15   1  11       93.20       86.57     11.07 o 
 -13   1  11       74.59       74.61      9.94 o 
 -11   1  11      605.66      633.97     30.66 o 
  -9   1  11      711.78      760.88     37.70 o 
  -7   1  11      155.99      179.70     17.20 o 
  -5   1  11      585.13      554.94     20.64 o 
  -3   1  11        5.49        4.16      4.57 o 
  -1   1  11      269.01      251.04     12.35 o 
   1   1  11       45.44       58.61      9.01 o 
   3   1  11       26.30       35.39     10.37 o 
   5   1  11       48.30       39.01     10.64 o 
   7   1  11       34.69       46.38     14.43 o 
   9   1  11       67.13       60.57     18.41 o 
  11   1  11       26.08       20.34     19.09 o 
 -26   2  11       48.70      124.16     28.32 o 
 -24   2  11       77.63       78.00     18.29 o 
 -22   2  11      335.03      322.43     26.25 o 
 -20   2  11       19.76       23.13     12.87 o 
 -18   2  11       20.14       17.42     10.76 o 
 -16   2  11     1267.83     1291.06     46.74 o 
 -14   2  11       37.59       26.77     10.21 o 
 -12   2  11      842.90      874.94     34.50 o 
 -10   2  11      879.36      879.29     43.28 o 
  -8   2  11      436.52      446.71     21.12 o 
  -6   2  11     1400.54     1436.46     55.17 o 
  -4   2  11       20.13       38.37     10.49 o 
  -2   2  11       21.49       38.84     11.55 o 
   0   2  11        5.29       13.07     33.93 o 
   2   2  11      139.10      148.16     17.83 o 
   4   2  11        8.77        5.46     17.45 o 
   6   2  11      108.89      107.30     15.15 o 
   8   2  11       37.57       18.17     16.33 o 
  10   2  11       14.85       -0.48     17.13 o 
 -23   3  11       64.43       63.13     19.64 o 
 -21   3  11      208.96      174.70     24.74 o 
 -19   3  11       89.89       79.95     16.86 o 
 -17   3  11      215.22      192.33     21.26 o 
 -15   3  11       58.24       74.30     12.42 o 
 -13   3  11      180.43      162.45     20.91 o 
 -11   3  11       79.81       82.22     14.62 o 
  -9   3  11      437.96      385.66     20.53 o 
  -7   3  11      561.60      608.80     35.44 o 
  -5   3  11        0.85       -8.94     11.96 o 
  -3   3  11        0.01       -8.76     13.74 o 
  -1   3  11      640.22      616.99     36.01 o 
   1   3  11      186.67      208.05     21.52 o 
   3   3  11        7.99       18.35     13.46 o 
   5   3  11       43.57       39.00     16.30 o 
   7   3  11       34.61       55.16     35.29 o 
   9   3  11       17.79       40.65     24.01 o 
 -20   4  11       10.78       32.95     17.67 o 
 -18   4  11      136.70      144.51     23.11 o 
 -16   4  11        0.08        5.70     15.52 o 
 -14   4  11       12.79       12.21     19.35 o 
 -12   4  11       96.52       79.16     14.68 o 
 -10   4  11      408.76      365.98     29.40 o 
  -8   4  11        0.07       -1.56     12.79 o 
  -6   4  11       10.50        8.98     14.62 o 
  -4   4  11       22.58       17.34     13.86 o 
  -2   4  11       10.88       19.97     17.78 o 
   0   4  11        2.93       29.96     15.28 o 
   2   4  11      117.27       87.96     18.53 o 
   4   4  11       38.61       12.50     14.98 o 
   6   4  11        1.45       -6.14     24.54 o 
 -15   5  11       14.70       25.32     21.73 o 
 -13   5  11        2.69      -19.34     19.95 o 
 -11   5  11       10.59       46.81     17.58 o 
  -9   5  11        0.70       14.45     14.85 o 
  -7   5  11       28.90       30.77     18.53 o 
  -5   5  11       80.01      112.77     22.46 o 
  -3   5  11        2.70       16.70     17.53 o 
  -1   5  11       11.07        2.58     17.05 o 
 -26   0  12     1727.27     1839.07    172.11 o 
 -24   0  12     1695.97     1626.63    104.79 o 
 -22   0  12     3200.46     3124.73    127.28 o 
 -20   0  12     3003.80     3020.42    119.20 o 
 -18   0  12      274.32      241.52     20.85 o 
 -16   0  12      704.63      676.82     41.27 o 
 -14   0  12     1269.14     1264.87     68.53 o 
 -12   0  12      865.23      923.16     40.95 o 
 -10   0  12     3100.79     3410.17    119.60 o 
  -8   0  12     2356.10     2131.43     74.47 o 
  -6   0  12     2580.18     2852.29     99.32 o 
  -4   0  12      907.93      864.06     37.68 o 
  -2   0  12     1176.73     1096.26     92.04 o 
   0   0  12      581.75      573.38     35.12 o 
   2   0  12      927.76      951.08     47.27 o 
   4   0  12      238.32      273.84     42.49 o 
   6   0  12     1225.91     1189.12     84.23 o 
   8   0  12     1145.94     1077.96     85.41 o 
  10   0  12       13.37       13.97     23.21 o 
 -25   1  12      610.72      469.03     39.80 o 
 -23   1  12     1356.03     1371.10     64.36 o 
 -21   1  12      426.92      441.24     29.25 o 
 -19   1  12     1712.31     1743.48     69.46 o 
 -17   1  12      424.34      440.50     22.32 o 
 -15   1  12     4004.41     4285.30    179.01 o 
 -13   1  12     2701.81     2848.00     84.08 o 
 -11   1  12     3032.25     3283.06     98.00 o 
  -9   1  12     2218.45     2285.59     68.81 o 
  -7   1  12      430.16      403.75     23.92 o 
  -5   1  12     4508.57     4461.23    183.46 o 
  -3   1  12     3085.84     3097.33    177.35 o 
  -1   1  12     1491.64     1387.03     64.08 o 
   1   1  12      393.89      422.41     23.19 o 
   3   1  12      817.33      864.28     37.91 o 
   5   1  12      628.74      652.56     34.76 o 
   7   1  12      328.01      363.91     27.36 o 
   9   1  12      135.01      191.34     28.06 o 
 -24   2  12      669.28      680.17     42.90 o 
 -22   2  12     1816.38     1900.92     85.12 o 
 -20   2  12     2555.16     2604.09    103.69 o 
 -18   2  12     1432.36     1521.28     58.02 o 
 -16   2  12      840.36      841.16     37.03 o 
 -14   2  12     2771.61     3131.11    160.70 o 
 -12   2  12     1451.97     1638.86     55.67 o 
 -10   2  12      776.75      823.02     34.00 o 
  -8   2  12      380.73      364.91     21.59 o 
  -6   2  12     2061.41     1919.62    130.17 o 
  -4   2  12      402.10      397.37     24.89 o 
  -2   2  12      407.16      441.68     27.68 o 
   0   2  12      542.15      540.13     32.56 o 
   2   2  12     1433.82     1469.29     64.86 o 
   4   2  12     1848.93     1743.90     78.60 o 
   6   2  12      575.30      560.09     38.54 o 
   8   2  12      350.09      270.01     35.11 o 
 -23   3  12      946.55      943.28     56.64 o 
 -21   3  12      541.34      522.27     39.28 o 
 -19   3  12      949.94      947.06     53.05 o 
 -17   3  12     1273.26     1220.03     64.02 o 
 -15   3  12      713.20      731.31     34.66 o 
 -13   3  12     1252.55     1319.22     52.41 o 
 -11   3  12     1512.23     1651.72     65.06 o 
  -9   3  12      394.44      388.17     28.04 o 
  -7   3  12     2035.61     2030.08     83.88 o 
  -5   3  12     1302.45     1365.72     65.44 o 
  -3   3  12     1171.56     1236.23     60.96 o 
  -1   3  12      982.67     1014.07     54.37 o 
   1   3  12       43.05      108.94     20.77 o 
   3   3  12     1022.70     1023.58     57.52 o 
   5   3  12      445.62      443.82     37.08 o 
   7   3  12      278.84      307.19     42.66 o 
 -20   4  12      423.34      405.72     45.17 o 
 -18   4  12      870.88      928.04     70.55 o 
 -16   4  12      253.80      256.04     35.02 o 
 -14   4  12      592.94      637.88     54.69 o 
 -12   4  12      349.16      312.62     28.80 o 
 -10   4  12     1169.27     1095.43     60.10 o 
  -8   4  12      683.98      675.72     42.67 o 
  -6   4  12     1032.35     1063.49     59.13 o 
  -4   4  12      438.25      415.13     34.28 o 
  -2   4  12      628.50      660.67     45.99 o 
   0   4  12      421.91      431.43     34.28 o 
   2   4  12       41.25       86.08     20.36 o 
 -13   5  12      273.63      293.27     36.49 o 
 -11   5  12      569.09      581.93     46.16 o 
  -9   5  12      268.29      262.81     29.87 o 
  -7   5  12      444.49      496.87     42.43 o 
  -5   5  12      279.15      232.61     32.36 o 
 -25   1  13        8.30      -18.56     18.56 o 
 -23   1  13       25.60       37.71     14.49 o 
 -21   1  13       68.76       82.57     16.53 o 
 -19   1  13       57.25       45.22     13.01 o 
 -17   1  13      341.01      348.71     20.70 o 
 -15   1  13      121.48      139.73     14.69 o 
 -13   1  13      200.38      193.17     15.03 o 
 -11   1  13      640.80      629.10     27.80 o 
  -9   1  13      204.15      194.90     15.73 o 
  -7   1  13       38.05       43.04     12.13 o 
  -5   1  13      291.75      289.49     20.56 o 
  -3   1  13       55.18       45.59      9.38 o 
  -1   1  13       26.89       34.84     14.82 o 
   1   1  13        0.14       16.43     21.43 o 
   3   1  13      471.47      515.40     35.48 o 
   5   1  13        2.88       10.66     14.72 o 
   7   1  13       46.00       30.65     27.78 o 
 -24   2  13       52.05       86.90     24.38 o 
 -22   2  13      287.63      245.26     26.27 o 
 -20   2  13       83.31      139.57     21.03 o 
 -18   2  13      102.89      113.76     15.79 o 
 -16   2  13      780.03      817.45     44.49 o 
 -14   2  13      108.67      101.46     14.00 o 
 -12   2  13      164.54      172.62     16.55 o 
 -10   2  13       10.50       23.94     12.06 o 
  -8   2  13      168.95      156.74     13.82 o 
  -6   2  13      912.66      951.72     48.17 o 
  -4   2  13      105.87      109.69     15.77 o 
  -2   2  13        1.67        2.93     12.79 o 
   0   2  13       86.02      119.39     18.64 o 
   2   2  13       71.71       44.10     22.61 o 
   4   2  13       44.81       30.08     16.75 o 
   6   2  13       19.12       30.22     17.78 o 
 -21   3  13      150.46      136.23     23.12 o 
 -19   3  13      106.77      102.98     19.85 o 
 -17   3  13       10.13        8.51     10.96 o 
 -15   3  13      597.30      536.36     30.59 o 
 -13   3  13      374.52      336.20     28.92 o 
 -11   3  13       87.66      116.77     18.29 o 
  -9   3  13      667.63      638.19     41.05 o 
  -7   3  13       60.35       73.48     15.43 o 
  -5   3  13        0.01        1.83     17.65 o 
  -3   3  13       14.31       36.26     17.20 o 
  -1   3  13       85.71       92.80     19.50 o 
   1   3  13        0.87       42.12     18.08 o 
   3   3  13        0.44       -4.02     15.31 o 
 -18   4  13       91.99       74.46     26.33 o 
 -16   4  13       53.39       72.77     24.84 o 
 -14   4  13        5.88       18.51     16.22 o 
 -12   4  13       10.50       25.78     19.24 o 
 -10   4  13       11.66       39.62     17.21 o 
  -8   4  13       36.80       52.86     21.10 o 
  -6   4  13       13.34        2.27     15.24 o 
  -4   4  13        0.07       31.39     27.27 o 
  -2   4  13        2.81        9.14     20.41 o 
   0   4  13       40.78        0.34     15.67 o 
 -24   0  14      296.24      240.64     59.88 o 
 -22   0  14      393.28      405.33    105.86 o 
 -20   0  14      111.25      139.07     26.75 o 
 -18   0  14      315.12      368.99     39.62 o 
 -16   0  14      750.39      730.38     53.69 o 
 -14   0  14     3107.55     3087.25    158.00 o 
 -12   0  14     2544.89     2656.08    361.08 o 
 -10   0  14     1483.44     1751.50     99.99 o 
  -8   0  14       82.09       99.87     15.61 o 
  -6   0  14      389.13      350.03     24.46 o 
  -4   0  14     3708.04     3248.26    256.54 o 
  -2   0  14     1734.80     1672.46     94.40 o 
   0   0  14       59.80       65.95     16.03 o 
   2   0  14      330.77      323.82     41.35 o 
   4   0  14      526.30      559.65     57.41 o 
   6   0  14      529.94      646.34     98.58 o 
 -25   1  14      392.61      415.91     50.70 o 
 -23   1  14      998.67      980.89     65.28 o 
 -21   1  14     1273.66     1235.77     60.20 o 
 -19   1  14     2390.98     2294.84    101.36 o 
 -17   1  14      408.93      413.92     25.30 o 
 -15   1  14     2507.23     2796.53     96.53 o 
 -13   1  14     1787.66     1927.60     66.38 o 
 -11   1  14      756.49      791.96     35.01 o 
  -9   1  14     1403.70     1342.39     49.76 o 
  -7   1  14      468.66      446.53     23.19 o 
  -5   1  14     1942.18     1756.12    112.79 o 
  -3   1  14      392.28      407.82     28.49 o 
  -1   1  14      477.04      459.12     32.57 o 
   1   1  14      188.34      271.65     30.36 o 
   3   1  14      197.68      209.77     35.78 o 
   5   1  14      367.77      407.33     45.72 o 
 -22   2  14     1102.50     1139.15     62.72 o 
 -20   2  14      602.56      609.99     40.39 o 
 -18   2  14     1332.48     1381.67     60.08 o 
 -16   2  14      653.00      718.55     35.62 o 
 -14   2  14      860.14      871.71     40.74 o 
 -12   2  14      410.19      444.89     25.74 o 
 -10   2  14      676.12      697.94     39.28 o 
  -8   2  14      257.64      272.36     24.06 o 
  -6   2  14      845.62      905.88     54.75 o 
  -4   2  14     1171.13     1197.06     60.53 o 
  -2   2  14     1687.38     1704.53     95.10 o 
   0   2  14      943.64      962.32     55.64 o 
   2   2  14      209.88      245.47     27.82 o 
   4   2  14      434.74      375.39     35.17 o 
 -21   3  14      999.88      829.00     53.81 o 
 -19   3  14     1049.43      974.93     68.00 o 
 -17   3  14      840.83      829.49     52.07 o 
 -15   3  14      128.06      162.66     22.71 o 
 -13   3  14      962.08     1112.88     82.32 o 
 -11   3  14     1002.30     1111.40     60.27 o 
  -9   3  14      742.62      759.57     46.74 o 
  -7   3  14     1050.31     1047.44     58.24 o 
  -5   3  14      370.48      364.85     30.42 o 
  -3   3  14      150.40      147.14     22.05 o 
  -1   3  14      508.90      455.16     36.98 o 
   1   3  14      151.47      197.00     34.83 o 
 -16   4  14       54.38       82.25     24.20 o 
 -14   4  14      442.30      359.57     35.73 o 
 -12   4  14      651.74      599.82     45.13 o 
 -10   4  14     1156.30     1113.99     64.42 o 
  -8   4  14      245.35      270.94     31.61 o 
  -6   4  14      558.70      454.75     40.27 o 
  -4   4  14      170.08      156.21     39.64 o 
 -23   1  15        0.02      -13.88     18.32 o 
 -21   1  15       58.31       62.13     21.47 o 
 -19   1  15       50.09       61.03     17.33 o 
 -17   1  15       34.12       31.26     12.45 o 
 -15   1  15       19.45       29.25     12.35 o 
 -13   1  15       37.54       48.96     12.02 o 
 -11   1  15       10.12       30.03     14.57 o 
  -9   1  15        3.55       29.15     13.55 o 
  -7   1  15       14.62       24.72     10.47 o 
  -5   1  15      308.49      304.36     27.01 o 
  -3   1  15       18.65       39.30     14.24 o 
  -1   1  15       87.50       99.27     19.36 o 
   1   1  15       73.81       85.35     18.96 o 
   3   1  15       34.34        8.60     19.79 o 
 -22   2  15        9.04       12.82     21.92 o 
 -20   2  15       30.66       87.68     22.71 o 
 -18   2  15      282.39      247.01     25.41 o 
 -16   2  15      424.40      385.03     27.83 o 
 -14   2  15      106.71       77.27     14.93 o 
 -12   2  15       24.06       18.36     14.16 o 
 -10   2  15       12.42       58.59     17.00 o 
  -8   2  15      299.14      276.45     27.06 o 
  -6   2  15      130.17      117.04     20.71 o 
  -4   2  15        1.91        0.14     17.03 o 
  -2   2  15        0.43       -1.78     15.07 o 
   0   2  15        0.70       17.60     16.19 o 
   2   2  15       23.17       43.62     25.40 o 
 -19   3  15        4.71      -27.11     28.50 o 
 -17   3  15        0.37        5.87     24.00 o 
 -15   3  15       25.66       23.88     17.06 o 
 -13   3  15       73.62       77.22     20.89 o 
 -11   3  15      170.23      167.73     23.65 o 
  -9   3  15       37.26       49.82     18.80 o 
  -7   3  15       21.96       16.37     16.47 o 
  -5   3  15       15.20       14.24     17.17 o 
  -3   3  15        0.22       50.54     41.43 o 
  -1   3  15        0.06       41.23     22.72 o 
 -22   0  16      671.06      767.46    107.46 o 
 -20   0  16      339.99      379.61     44.69 o 
 -18   0  16      778.71      747.41     63.99 o 
 -16   0  16      907.89      888.87     71.48 o 
 -14   0  16     3252.77     3330.39    223.91 o 
 -12   0  16     1132.91     1064.20     79.64 o 
 -10   0  16      356.75      344.53     41.83 o 
  -8   0  16      692.65      725.86     59.24 o 
  -6   0  16      246.01      270.46     45.53 o 
  -4   0  16      868.34      994.44    107.23 o 
  -2   0  16      310.70      341.72     71.26 o 
   0   0  16      433.06      382.02     74.67 o 
 -21   1  16      348.19      309.98     35.40 o 
 -19   1  16      536.21      561.97     39.28 o 
 -17   1  16      294.28      322.73     30.37 o 
 -15   1  16     1072.65     1189.07     72.81 o 
 -13   1  16     1197.62     1298.82    110.38 o 
 -11   1  16      644.54      668.22     43.51 o 
  -9   1  16      381.98      352.71     33.59 o 
  -7   1  16       52.46       69.85     19.80 o 
  -5   1  16      559.44      562.12     44.97 o 
  -3   1  16      945.72      926.45     63.41 o 
  -1   1  16      690.55      760.36     71.69 o 
 -20   2  16      828.91      744.70     60.80 o 
 -18   2  16      893.97      925.42     57.59 o 
 -16   2  16       59.56      111.45     20.45 o 
 -14   2  16      259.68      230.10     26.77 o 
 -12   2  16      736.05      817.27     49.22 o 
 -10   2  16     1034.72     1055.71     60.47 o 
  -8   2  16      810.97      826.05     53.23 o 
  -6   2  16      751.58      713.44     47.52 o 
  -4   2  16      600.82      566.12     45.81 o 
  -2   2  16      351.77      336.91     34.60 o 
 -15   3  16       12.82       13.78     15.98 o 
 -13   3  16      472.96      462.34     48.65 o 
 -11   3  16      473.15      486.37     41.26 o 
  -9   3  16      461.91      500.48     43.95 o 
  -7   3  16      285.84      278.86     33.44 o 
 -19   1  17       58.48       57.09     20.04 o 
 -17   1  17       33.98       55.58     17.78 o 
 -15   1  17      153.48      146.68     25.15 o 
 -13   1  17       37.98       55.97     22.73 o 
 -11   1  17        1.97      -12.95     16.68 o 
  -9   1  17        4.51        6.98     26.81 o 
  -7   1  17        6.31       21.77     17.26 o 
  -5   1  17       44.32       68.32     22.37 o 
  -3   1  17      109.33      119.96     35.55 o 
 -16   2  17       71.30       69.00     21.94 o 
 -14   2  17       95.39       94.56     26.60 o 
 -12   2  17       47.12       64.69     24.21 o 
 -10   2  17        0.00       38.71     49.63 o 
  -8   2  17       46.06       53.01     26.19 o 
  -6   2  17       33.11       16.46     21.29 o 
 -16   0  18      333.77      356.13     50.85 o 
 -14   0  18      831.34      800.62     94.14 o 
 -12   0  18      657.73      623.80     90.38 o 
 -10   0  18      370.12      349.24     65.79 o 
  -8   0  18      113.57       86.28     47.13 o 
 -15   1  18      273.91      227.17     35.81 o 
 -13   1  18      449.67      418.90     45.36 o 
 -11   1  18      271.20      290.28     45.12 o 
  -9   1  18      511.84      492.72     46.23 o 
                                                 
